# Supplementary material for: Asymptotic tests for Hardy–Weinberg equilibrium in hexaploids
Source: Hortic Res. 2022 May 17;9:uhac104. doi: 10.1093/hr/uhac104 (PMC9250657; doi:10.1093/hr/uhac104)
Supplement: suppl_uhac104 [file suppl_uhac104.zip]

Archive with 1 entries (1 files):
- Hexaploid_sup.docx
